# Supplementary material for: Potential of Inflammatory Protein Signatures for Enhanced Selection of People for Lung Cancer Screening
Source: Cancers (Basel). 2022 Apr 26;14(9):2146. doi: 10.3390/cancers14092146 (PMC9103423; doi:10.3390/cancers14092146)
Supplement: Supplementary file 1 [file cancers-14-02146-s001.zip]

Archive with 1 entries (1 files):
- cancers-1667977-supplementary.pdf
